# Supplementary material for: Formation of Amino Acids and Carboxylic Acids in Weakly Reducing Planetary Atmospheres by Solar Energetic Particles from the Young Sun
Source: Life (Basel). 2023 Apr 28;13(5):1103. doi: 10.3390/life13051103 (PMC10221653; doi:10.3390/life13051103)
Supplement: Supplementary file 1 [file life-13-01103-s001.zip]

Archive with 1 entries (1 files):
- Supplimetary Materials.pdf
